# Supplementary material for: Impact of bread diet on intestinal dysbiosis and irritable bowel syndrome symptoms in quiescent ulcerative colitis: A pilot study
Source: PLoS One. 2024 Feb 16;19(2):e0297836. doi: 10.1371/journal.pone.0297836 (PMC10871487; doi:10.1371/journal.pone.0297836)
Supplement: S1 Table — Est: Estimate; SD: Standard deviation; P: p-value; Padj: FDR-corrected p-value. (XLSX) [file pone.0297836.s002.xlsx]

## Sheet: S1 Table
S1 Table. Differential abundance analysis of the taxa with an overall prevalence over 10% aggregated at phylum taxonomic level.
Est: Estimate; SD: Standard deviation; P: p-value; Padj: FDR-corrected p-value
	Pre treatment vs Pre control				Pre treatment vs Post treatment				Pre control vs Post control				Post treatment vs Post control
Taxon (Phylum)	Est	SD	P	Padj	Est	SD	P	Padj	Est	SD	P	Padj	Est	SD	P	Padj
Actinobacteriota	0.187112	1.08511	0.784258	1	-2.44398	1.76557	0.187886	0.999029	-1.30768	1.57079	0.425759	1	1.23654	2.13385	0.58099	1
Bacteroidota	-0.377495	0.689175	0.580218	0.990321	0.944427	0.647149	0.191587	0.908411	-0.374223	2.15466	0.779349	1	-1.17209	0.673915	0.126113	0.744421
Desulfobacterota	3.40079	2.42701	0.193089	0.952673	-1.05165	2.4123	0.64924	1	0.300749	0.869056	0.701455	1	3.68841	2.18628	0.128647	0.772021
Firmicutes	-0.19757	0.761155	0.702779	0.99688	0.118319	0.623276	0.727696	1	-0.3184	2.55629	0.750011	1	-0.398117	0.661167	0.563682	0.98791
Proteobacteria	0.083698	2.42011	0.805041	1	1.85463	2.31544	0.446674	1	1.40324	2.53624	0.589118	1	-0.492836	2.42165	0.78573	1
Verrucomicrobiota	0.240025	2.78944	0.75891	1	-0.624416	2.52388	0.698341	1	0.0680688	0.997936	0.798035	1	0.621052	2.43836	0.72262	1
