# Supplementary material for: Impact of bread diet on intestinal dysbiosis and irritable bowel syndrome symptoms in quiescent ulcerative colitis: A pilot study
Source: PLoS One. 2024 Feb 16;19(2):e0297836. doi: 10.1371/journal.pone.0297836 (PMC10871487; doi:10.1371/journal.pone.0297836)
Supplement: S2 Table — Est: Estimate; SD: Standard deviation; P: p-value; Padj: FDR-corrected p-value. (XLSX) [file pone.0297836.s003.xlsx]

## Sheet: S2 Table
S2 Table. Differential abundance analysis of the taxa with an overall prevalence over 10% aggregated at genus taxonomic level.
Est: Estimate; SD: Standard deviation; P: p-value; Padj: FDR-corrected p-value
	Pre treatment vs Pre control				Pre treatment vs Post treatment				Pre control vs Post control				Post treatment vs Post control
Taxon (Genus)	Est	SD	P	Padj	Est	SD	P	Padj	Est	SD	P	Padj	Est	SD	P	Padj
Acidaminococcus	0.445154	3.00963	0.774074	1	-1.76895	2.44561	0.490302	1	-0.738627	2.06225	0.673453	1	1.81422	2.03562	0.411075	1
Agathobacter	-1.03614	1.36339	0.463689	1	-2.41569	2.04788	0.257745	1	-1.0513	1.40929	0.470589	1	0.356162	1.4275	0.790947	1
Akkermansia	0.549733	3.14601	0.745872	1	-1.24139	2.72476	0.630776	1	-0.924318	2.04912	0.629779	1	1.15628	2.05571	0.590196	1
Alistipes	-0.597154	1.72333	0.72531	1	1.81036	1.29671	0.176124	1	1.22094	1.11261	0.286555	1	-1.11361	1.10427	0.323026	1
Alloprevotella	0.126136	2.75319	0.765599	1	-0.887476	2.47336	0.638115	1	0.957871	1.9207	0.612188	1	2.06924	1.92442	0.318534	1
Anaerostipes	-0.418459	2.677	0.807848	1	-0.248787	2.69491	0.83394	1	-0.824347	1.93612	0.677917	1	-1.07038	1.9189	0.583973	1
Bacteroides	0.104385	0.624528	0.852476	1	1.18544	0.69946	0.107116	1	0.837593	0.448034	0.0709773	1	-0.209364	0.465162	0.658625	1
Barnesiella	-0.416951	2.41375	0.818519	1	1.82168	1.98314	0.376337	1	1.16159	1.66143	0.497633	1	-1.03911	1.6461	0.540413	1
Bifidobacterium	2.39538	2.95924	0.438739	1	-0.185888	3.14114	0.830349	1	-1.10033	2.05759	0.604589	1	1.58555	2.08233	0.463929	1
Bilophila	4.15709	2.2744	0.112577	0.985969	0.368221	1.84324	0.6413	1	0.0927126	1.67203	0.736845	1	3.94023	1.54823	0.02586	0.823871
Blautia	0.542406	0.687115	0.442736	1	-0.195156	0.815814	0.81176	1	-0.331529	0.49437	0.509648	1	0.445954	0.492193	0.374688	1
Butyricicoccus	-0.47806	2.58085	0.778842	1	-1.09885	2.69621	0.686488	1	-1.01933	1.82836	0.586858	1	-0.451362	1.82976	0.732273	1
Butyricimonas	-0.712223	2.46334	0.712022	1	0.62139	2.49209	0.745007	1	-0.0103501	1.71441	0.765368	1	-1.16785	1.73157	0.521362	1
CAG-56	1.25145	2.48836	0.605054	1	-0.580848	2.06049	0.640885	1	-0.344939	1.63729	0.684903	1	1.59279	1.61888	0.3724	1
Catenibacterium	2.53997	2.35235	0.335076	1	0.228427	1.9457	0.617941	1	-0.294694	1.65251	0.68203	1	1.88723	1.60526	0.291886	1
Christensenellaceae_R-7_group	1.59358	2.60952	0.56019	1	0.707322	2.46511	0.691186	1	1.88945	1.891	0.359414	1	2.85299	1.85329	0.162322	1
Clostridium_sensu_stricto_1	3.71475	2.37484	0.138206	1	1.31666	2.76862	0.638282	1	-1.01792	1.83608	0.596062	1	1.35808	1.83243	0.478942	1
Colidextribacter	-0.235312	1.99586	0.654922	1	0.318989	1.92748	0.66268	1	0.654907	1.4032	0.560873	1	0.360066	1.38896	0.633256	1
Collinsella	2.32192	2.58732	0.392819	1	-1.61551	2.74634	0.570816	1	-2.32585	1.94559	0.254675	1	1.60165	1.95653	0.434752	1
Coprobacter	0.310612	2.19929	0.721986	1	-2.01152	2.06687	0.386586	1	0.801011	1.62419	0.603411	1	3.5367	1.53277	0.0422491	0.930766
Coprococcus	-0.60923	1.3253	0.6726	1	-0.893136	1.36042	0.528998	1	-0.158865	0.926886	0.820801	1	0.202886	0.920083	0.797598	1
Desulfovibrio	0.959694	2.66329	0.673201	1	-1.1528	2.45839	0.628642	1	-1.21002	1.74688	0.514761	1	0.813676	1.78728	0.643276	1
Dialister	-4.54656	2.99601	0.16037	1	1.45388	2.84166	0.622202	1	1.11562	2.13441	0.61395	1	-4.95364	2.00459	0.0241257	0.951709
Dorea	-0.367821	1.41069	0.807277	1	-0.134445	0.767743	0.853032	1	-0.268294	0.950607	0.766703	1	-0.465709	0.94806	0.639466	1
Erysipelotrichaceae_UCG-003	-1.13607	2.48001	0.620182	1	-1.20049	2.3089	0.576219	1	-0.98846	1.54419	0.534932	1	-0.890046	1.5524	0.542973	1
Escherichia/Shigella	-0.417365	2.90238	0.803497	1	-2.05552	2.59488	0.449377	1	0.0590151	1.98908	0.785528	1	1.80294	1.95567	0.378263	1
Faecalibacterium	-0.333341	0.890568	0.713488	1	1.08757	0.737329	0.157645	1	0.719853	0.515001	0.172316	1	-0.67029	0.516682	0.205232	1
Fusicatenibacter	1.87902	2.39505	0.449395	1	0.920453	2.37335	0.693715	1	-0.0905644	1.71689	0.829299	1	0.821501	1.7278	0.639995	1
Incertae_Sedis	4.13227	2.23412	0.091654	1	3.43847	2.19216	0.150379	1	0.812995	1.64286	0.618838	1	1.35888	1.65519	0.435762	1
Intestinibacter	-2.54693	2.79367	0.396937	1	-2.22519	2.69028	0.452457	1	-1.62037	1.80326	0.409461	1	-1.89235	1.79389	0.333783	1
Lachnoclostridium	2.96741	2.53582	0.281787	1	3.50918	2.4251	0.182499	1	1.93583	1.83559	0.328415	1	1.27112	1.86741	0.513817	1
Lachnospira	-3.13067	2.64537	0.279107	1	2.4323	2.49748	0.356953	1	1.86121	1.86977	0.349245	1	-3.57432	1.81043	0.0697433	1
Lachnospiraceae_ND3007_group	2.49618	2.61717	0.372781	1	0.0125452	2.38469	0.741374	1	-1.36238	1.73618	0.463004	1	0.944939	1.76143	0.578645	1
Lachnospiraceae_NK4A136_group	-1.43282	2.69337	0.604118	1	3.85848	2.05567	0.0799339	1	2.70319	1.73098	0.13707	1	-2.6195	1.69195	0.141925	1
Lachnospiraceae_UCG-010	-0.167142	1.91342	0.604951	1	2.1352	2.17784	0.38779	1	1.244	1.45888	0.437161	1	-1.0289	1.4607	0.452672	1
Lactobacillus	-1.20061	2.85705	0.638194	1	-1.36529	2.60857	0.602479	1	-0.658213	1.8045	0.663105	1	-0.593724	1.82205	0.679769	1
Megasphaera	-1.61112	2.38157	0.514754	1	0.093554	2.46851	0.711698	1	0.669317	1.70907	0.643674	1	-0.66675	1.68086	0.623698	1
Monoglobus	0.937131	2.50723	0.645236	1	2.89571	2.48345	0.282802	1	2.06713	1.77923	0.27837	1	0.121518	1.78367	0.759394	1
NK4A214_group	-3.42736	2.38639	0.181403	1	-3.49246	2.23731	0.146463	1	-1.76233	1.73772	0.338506	1	-1.62767	1.73492	0.377721	1
Odoribacter	-2.53673	2.21896	0.28963	1	2.40142	1.71052	0.186576	1	2.09701	1.55906	0.204799	1	-2.72804	1.50805	0.0924547	1
Oscillibacter	-2.29418	2.7058	0.432537	1	-3.63229	2.33846	0.174228	1	-1.37417	1.81571	0.483027	1	0.111857	1.83184	0.725936	1
Parabacteroides	1.76662	1.2037	0.155747	1	2.17946	1.17408	0.0760476	1	1.15476	0.683212	0.0980729	1	0.760649	0.695877	0.28481	1
Paraprevotella	-1.73569	2.94348	0.567949	1	-0.966478	2.83554	0.701961	1	0.0963021	2.01759	0.800714	1	-0.611062	2.02391	0.737488	1
Phascolarctobacterium	6.0257	2.61378	0.035258	1	0.499624	3.16654	0.812343	1	-0.762722	2.08922	0.710311	1	4.91964	1.98713	0.0208511	0.979345
Prevotella	-1.17731	3.2956	0.724198	1	-2.18358	3.21858	0.518323	1	-1.84682	2.32432	0.446178	1	-0.69522	2.32703	0.75487	1
Prevotellaceae_NK3B31_group	-1.94469	2.70538	0.504461	1	0.370323	3.12101	0.761259	1	-0.30307	1.90955	0.716462	1	-2.62188	1.88263	0.206728	1
Romboutsia	0.299524	2.3655	0.824164	1	0.852103	2.01962	0.683053	1	-0.589198	1.70151	0.725	1	-1.14871	1.68137	0.508585	1
Roseburia	0.416419	2.84167	0.753868	1	1.29265	2.76153	0.634146	1	-0.0403387	1.96528	0.770761	1	-0.875859	1.98214	0.649349	1
Ruminococcus	1.4945	2.29498	0.530628	1	-0.409943	2.66704	0.82151	1	-1.40736	1.76553	0.438144	1	0.634707	1.74433	0.713468	1
Slackia	0.858135	1.96122	0.588745	1	1.02761	1.82691	0.556463	1	0.680877	1.39262	0.582823	1	0.525475	1.41759	0.606394	1
Streptococcus	-3.41075	2.84249	0.274934	1	-2.91965	2.77095	0.337048	1	-1.10099	1.87326	0.56594	1	-1.32108	1.8916	0.509236	1
Subdoligranulum	-0.594581	0.64371	0.37073	1	0.301363	0.555095	0.598764	1	0.36662	0.433422	0.407496	1	-0.481146	0.431314	0.277247	1
Sutterella	1.51956	2.20723	0.514772	1	0.958957	2.1761	0.585947	1	-0.249777	1.52495	0.677726	1	0.415666	1.52883	0.640565	1
UBA1819	0.52303	2.19737	0.664123	1	-1.08175	1.81094	0.510352	1	-1.09475	1.42556	0.4503	1	0.569518	1.42874	0.606932	1
UCG-002	-0.440844	1.62465	0.764591	1	-0.101706	1.52112	0.843283	1	-1.08441	1.32469	0.42647	1	-1.45089	1.34124	0.300084	1
UCG-003	0.293619	2.49564	0.763803	1	-0.751567	2.55578	0.700149	1	-0.795699	1.76863	0.63776	1	0.313507	1.76219	0.750716	1
UCG-005	1.26164	2.65414	0.630413	1	0.45129	2.45441	0.720593	1	-0.831951	1.76812	0.608225	1	0.305624	1.78056	0.712537	1
